# Supplementary material for: Decreased Serum Decorin Levels Are Correlated with Aortic Stiffness as Assessed Using Carotid–Femoral Pulse Wave Velocity in Patients with Peritoneal Dialysis
Source: Life (Basel). 2025 Mar 26;15(4):541. doi: 10.3390/life15040541 (PMC12028904; doi:10.3390/life15040541)
Supplement: Supplementary file 1 [file life-15-00541-s001.zip]

Archive with 1 entries (1 files):
- life-3513699-supplementary.pdf
